# Supplementary material for: Evolutionary remodelling of N‐terminal domain loops fine‐tunes SARS‐CoV‐2 spike
Source: EMBO Rep. 2022 Sep 1;23(10):e54322. doi: 10.15252/embr.202154322 (PMC9535765; doi:10.15252/embr.202154322)
Supplement: Supplementary file 2 — Dataset EV1 [file EMBR-23-0-s004.xlsx]

## Sheet: Dataset EV1
Isolate	Accession	NTD_clade	GISAID_acknowledgment
Rf4092	KY417145.1	1
F46	KU973692.1	1
JL2012	KJ473811.1	1
JTMC15	KU182964.1	1
RmYN02	EPI_ISL_412977	1	Weifeng Shi; Tao Hu; Hong Zhou; Juan Li; Xing Chen; Alice Catherine Hughes; Yuhai Bi
RacCS203	MW251308.1	1
Rc-o319	LC556375.1	1
YN2013	KJ473816.1	2
Anlong-103	KY770858.1	2
Anlong-112	KY770859.1	2
Rs4874	KY417150.1	3
YN2018B	MK211376.1	3
Rs9401	KY417152.1	3
WIV16	KT444582.1	3
LYRa11	KF569996.1	3
Rs4231	KY417146.1	3
SARS-CoV	AY394995.1	3
RsSHC014	KC881005.1	3
Rs7327	KY417151.1	3
WIV1	KF367457.1	3
Rs3367	KC881006.1	3
Rs4084	KY417144.1	3
CoVZC45	MG772933.1	4
CoVZXC21	MG772934.1	4
PrC31	MW703458.1	4
RpYN06	MZ081381.1	4
Pangolin-CoV	EPI_ISL_410721	4	Yongyi Shen; Lihua Xiao; Wu Chen
SARS-CoV-2	MN908947.3	4
RaTG13	MN996532.2	4
P2V	MT072864.1	4
P5L	MT040335.1	4
P1E	MT040334.1	4
P4L	MT040333.1	4
P5E	MT040336.1	4
Longquan_140	KF294457.1	5
HKU3-4	GQ153539.1	5
HKU3-13	GQ153548.1	5
HKU3-3	DQ084200.1	5
HKU3-2	DQ084199.1	5
HKU3-5	GQ153540.1	5
HKU3-11	GQ153546.1	5
HKU3-12	GQ153547.1	5
HKU3-6	GQ153541.1	5
HKU3-9	GQ153544.1	5
HKU3-1	DQ022305.2	5
HKU3-10	GQ153545.1	5
GX2013	KJ473815.1	5
HKU3-7	GQ153542.1	5
HKU3-8	GQ153543.1	5
Rp3	DQ071615.1	5
YN2018C	MK211377.1	5
As6526	KY417142.1	5
YN2018A	MK211375.1	5
Rs4237	KY417147.1	5
Rs4247	KY417148.1	5
Rs672	FJ588686.1	5
Rs4255	KY417149.1	5
SX2013	KJ473813.1	5
YNLF_31C	KP886808.1	5
RShSTT182	EPI_ISL_852604	5	Vibol Hul; Deborah Delaune; Erik A Karlsson; Ou Tey Putita; Alexandre Hassanin; Artem Baidaliuk; Fabiana GÌÁmbaro; Vuong Tan Tu; Lucy Keatts; Jonna Mazet; Christine Johnson; Philippe Buchy; Philippe Dussart; Tracey Goldstein; Etienne Simon-LoriÌ¬re; Veasna Duong
RShSTT200	EPI_ISL_852605	5	Vibol Hul; Deborah Delaune; Erik A Karlsson; Ou Tey Putita; Alexandre Hassanin; Artem Baidaliuk; Fabiana GÌÁmbaro; Vuong Tan Tu; Lucy Keatts; Jonna Mazet; Christine Johnson; Philippe Buchy; Philippe Dussart; Tracey Goldstein; Etienne Simon-LoriÌ¬re; Veasna Duong
Rs4081	KY417143.1	5
YN2018D	MK211378.1	5
Yunnan2011	JX993988.1	5
279_2005	DQ648857.1	5
Rm1	DQ412043.1	5
YNLF_34C	KP886809.1	5
HeB2013	KJ473812.1	5
Jiyuan-84	KY770860.1	5
Rf1	DQ412042.1	5
SC2018	MK211374.1	5
RpShaanxi2011	JX993987.1	5
HuB2013	KJ473814.1	5
Rs7907	GWHBAUO01000001	6
RaTG15	GWHBAUP01000001	6
Rs7921	GWHBAUQ01000001	6
RmYN08	MZ081378.1	6
Rs7896	GWHBAUM01000001	6
RsYN04	MZ081380.1	6
RmYN05	MZ081376.1	6
Rs7952	GWHBAUT01000001	6
Rs7905	GWHBAUN01000001	6
Rs7931	GWHBAUS01000001	6
Rs7924	GWHBAUR01000001	6
BtKY72	KY352407.1	7
BM48-31	NC_014470.1	7
